# Supplementary material for: Multiple cullin-associated E3 ligases regulate cyclin D1 protein stability
Source: eLife. 2023 Nov 9;12:e80327. doi: 10.7554/eLife.80327 (PMC10651173; doi:10.7554/eLife.80327)
Supplement: Figure 1—source data 1. [file elife-80327-fig1-data1.zip]

Archive with 8 entries (8 files):
- Numerical data obtained during experiments represent in Figure 1-figure supplement 10.xlsx
- Numerical data obtained during experiments represent in Figure 1-figure supplement 12.xlsx
- Numerical data obtained during experiments represent in Figure 1-figure supplement 2.xlsx
- Numerical data obtained during experiments represent in Figure 1-figure supplement 4.xlsx
- Numerical data obtained during experiments represent in Figure 1-figure supplement 5.xlsx
- Numerical data obtained during experiments represent in Figure 1-figure supplement 6.xlsx
- Numerical data obtained during experiments represent in Figure 1-figure supplement 9.xlsx
- Numerical data obtained during experiments represent in Figure 1.xlsx
