# Supplementary material for: Multiple cullin-associated E3 ligases regulate cyclin D1 protein stability
Source: eLife. 2023 Nov 9;12:e80327. doi: 10.7554/eLife.80327 (PMC10651173; doi:10.7554/eLife.80327)
Supplement: Figure 1—source data 2. [file elife-80327-fig1-data2.zip]

Archive with 70 entries (70 files):
- Figure1-Figure supplement 11-1.jpg
- Figure1-Figure supplement 11-2.jpg
- Figure1-Figure supplement 11-3.jpg
- Figure1-Figure supplement 1A-1.jpg
- Figure1-Figure supplement 1A-2.jpg
- Figure1-Figure supplement 1A-3.jpg
- Figure1-Figure supplement 1A-4.jpg
- Figure1-Figure supplement 1B-1.jpg
- Figure1-Figure supplement 1B-2.jpg
- Figure1-Figure supplement 3-1.jpg
- Figure1-Figure supplement 3-2.jpg
- Figure1-Figure supplement 3-3.jpg
- Figure1-Figure supplement 3-4.jpg
- Figure1-Figure supplement 7-1.jpg
- Figure1-Figure supplement 7-2.jpg
- Figure1-Figure supplement 7-3.jpg
- Figure1-Figure supplement 7-4.jpg
- Figure1-Figure supplement 8-1.jpg
- Figure1-Figure supplement 8-2.jpg
- Figure1A-1.jpg
- Figure1A-2.jpg
- Figure1A-3.jpg
- Figure1A-4.jpg
- Figure1A-5.jpg
- Figure1B-1.jpg
- Figure1B-2.jpg
- Figure1B-3.jpg
- Figure1B-4.jpg
- Figure1B-5.jpg
- Figure1C-1.jpg
- Figure1C-2.jpg
- Figure1C-3.jpg
- Figure1C-4.jpg
- Figure1C-5.jpg
- Figure1D-1.jpg
- Figure1D-2.jpg
- Figure1D-3.jpg
- Figure1E-1.jpg
- Figure1E-2.jpg
- Figure1E-3.jpg
- Figure1F-1.jpg
- Figure1F-2.jpg
- Figure1F-3.jpg
- Figure1G-1.jpg
- Figure1G-2.jpg
- Figure1G-3.jpg
- Figure1H-1.jpg
- Figure1H-2.jpg
- Figure1H-3.jpg
- Figure1I-1.jpg
- Figure1I-2.jpg
- Figure1K.jpg
- Figure1L-1.jpg
- Figure1L-2.jpg
- Figure1M-1.jpg
- Figure1M-10.jpg
- Figure1M-2.jpg
- Figure1M-3.jpg
- Figure1M-4.jpg
- Figure1M-5.jpg
- Figure1M-6.jpg
- Figure1M-7.jpg
- Figure1M-8.jpg
- Figure1M-9.jpg
- Original western blot files for Figure 1-figure supplement 1.pdf
- Original western blot files for Figure 1-figure supplement 11.pdf
- Original western blot files for Figure 1-figure supplement 3.pdf
- Original western blot files for Figure 1-figure supplement 7.pdf
- Original western blot files for Figure 1-figure supplement 8.pdf
- Original western blot files for Figure 1.pdf
