# Supplementary material for: Multiple cullin-associated E3 ligases regulate cyclin D1 protein stability
Source: eLife. 2023 Nov 9;12:e80327. doi: 10.7554/eLife.80327 (PMC10651173; doi:10.7554/eLife.80327)
Supplement: Figure 2—source data 2. [file elife-80327-fig2-data2.zip]

Archive with 17 entries (17 files):
- Figure2-Figure supplement 14-1.jpg
- Figure2-Figure supplement 14-2.jpg
- Figure2-Figure supplement 15-1.jpg
- Figure2-Figure supplement 15-2.jpg
- Figure2-Figure supplement 16.jpg
- Figure2A-1.jpg
- Figure2A-2.jpg
- Figure2D-1.jpg
- Figure2D-2.jpg
- Figure2G-1.jpg
- Figure2G-2.jpg
- Figure2J-1.jpg
- Figure2J-2.jpg
- Original western blot files for Figure 2-figure supplement 2.pdf
- Original western blot files for Figure 2-figure supplement 3.pdf
- Original western blot files for Figure 2-figure supplement 4.pdf
- Original western blot files for Figure 2.pdf
